# Supplementary material for: Metabolite Profiles Correlate Closely with Neurobehavioral Function in Experimental Spinal Cord Injury in Rats
Source: PLoS One. 2012 Aug 13;7(8):e43152. doi: 10.1371/journal.pone.0043152 (PMC3418274; doi:10.1371/journal.pone.0043152)
Supplement: Dataset S1 — Summary of metabolites with known chemical structures that show altered levels between SCI and Sham treated rats by Welch’s two sample t-test. The values in bold font are statistically significant (p<0.05). The relative mean values for each group are included. (XLS) [file pone.0043152.s003.xls]

## Sheet: Dataset1
Dataset 1. Summary of Metabolites with Known Chemical Structures that Show Altered Levels between SCI and Sham treated rats by Welch's t-test.
SUPER PATHWAY	Metabolite	PLATFORM	Fold change SCI vs. SHAM				Day 2	Day 11	Day 30
			Day 2	Day 11	Day 30		p-value	p-value	p-value
Amino acid	glycine	GC/MS	0.89	0.96	0.86		0.00620932	0.492291	0.00681178
	serine	GC/MS	0.95	1.38	1.29		0.424722	0.0282104	0.00334878
	homoserine	GC/MS	1.08	1.28	1.38		0.270335	0.0257226	< 0.001
	3-phosphoserine	GC/MS	0.97	0.53	0.4		0.563638	0.135074	0.0961878
	threonine	LC/MS pos	0.93	1.15	1.14		0.182353	0.0230632	0.0319781
	N-acetylthreonine	LC/MS neg	1.49	1.34	1.04		0.0359988	0.246965	0.903342
	betaine	LC/MS pos	1.36	1.5	1.6		0.0354518	0.00604205	< 0.001
	alanine	GC/MS	1.2	1.36	1.32		0.163974	0.0114919	< 0.001
	beta-alanine	GC/MS	1.07	1.36	1.09		0.620153	0.0611119	0.356274
	N-acetylalanine	LC/MS neg	0.82	1.52	1.24		0.185316	0.0603451	0.169317
	aspartate	GC/MS	0.65	0.85	0.91		0.00320659	0.00397102	0.0362259
	N-acetylaspartate	LC/MS neg	0.83	0.63	0.54		0.309589	0.00172856	< 0.001
	asparagine	GC/MS	1.26	1.03	0.93		0.288034	0.547495	0.602435
	glutamate	LC/MS pos	0.78	0.9	0.87		< 0.001	0.0140305	< 0.001
	glutamine	LC/MS pos	0.94	1.04	1.1		0.0454158	0.322394	0.0229354
	gamma-aminobutyrate	GC/MS	0.86	0.9	0.78		0.0608591	0.43501	0.00736498
	N-acetylglutamate	LC/MS pos	1.19	0.78	0.78		0.0282642	< 0.001	< 0.001
	N-acetyl-aspartyl-glutamate	LC/MS pos	0.86	0.8	0.74		0.056554	< 0.001	< 0.001
	histidine	LC/MS neg	0.98	1.42	1.45		0.77824	0.0284145	< 0.001
	lysine	LC/MS pos	1.15	1.47	1.28		0.207797	< 0.001	0.00649904
	2-aminoadipate	GC/MS	1.1	0.75	0.77		0.862387	0.178242	0.136227
	pipecolate	GC/MS	2.15	1.39	1.47		< 0.001	0.0924174	0.0667685
	N2-acetyllysine	LC/MS pos	0.9	1.18	0.88		0.287549	0.176909	0.40472
	phenylalanine	LC/MS pos	0.93	1.36	1.28		0.367932	0.0130234	0.00495063
	tyrosine	LC/MS pos	0.92	1.56	1.53		0.232016	0.00100404	< 0.001
	3-(4-hydroxyphenyl)lactate	LC/MS neg	1.9	1.28	1.14		0.00295008	0.137583	0.0816926
	phenylacetylglycine	LC/MS neg	1.1	NA	NA		0.350617	-	-
	3-(3-hydroxyphenyl)propionate	LC/MS neg	NA	NA	NA		-	-	-
	kynurenate	LC/MS neg	0.56	1.29	1.13		0.24455	0.265244	0.511901
	kynurenine	LC/MS pos	0.65	3.1	0.56		0.836678	0.0121338	0.12929
	tryptophan	LC/MS pos	0.96	1.31	1.22		0.653235	0.0144715	0.0154459
	C-glycosyltryptophan*	LC/MS neg	0.85	1.18	0.99		0.00898283	0.0260716	0.815641
	isoleucine	LC/MS pos	0.98	1.38	1.33		0.750278	0.00421215	0.00115493
	leucine	LC/MS pos	0.95	1.43	1.42		0.546567	0.00210457	< 0.001
	valine	LC/MS pos	1.06	1.43	1.36		0.555824	< 0.001	< 0.001
	3-hydroxyisobutyrate	GC/MS	3	1.17	1.01		< 0.001	0.472158	0.865506
	2-methylbutyroylcarnitine	LC/MS pos	3.62	2.59	1.44		< 0.001	< 0.001	0.104571
	isovalerylcarnitine	LC/MS pos	6.56	3.7	1.3		< 0.001	< 0.001	0.0621311
	hydroxyisovaleroyl carnitine	LC/MS pos	1.19	1.97	1.09		0.0682154	< 0.001	0.513046
	cysteine	GC/MS	0.82	1.3	1.09		0.0210739	0.0321868	0.170573
	cystine	GC/MS	1.65	0.61	0.7		0.0674357	0.250862	0.268075
	cystathionine	GC/MS	3.2	0.36	0.4		0.0270627	0.23919	0.0288023
	hypotaurine	GC/MS	2.29	2.77	1.96		< 0.001	< 0.001	< 0.001
	S-adenosylhomocysteine	LC/MS neg	1.06	0.86	0.69		0.535656	0.0728027	< 0.001
	methionine	LC/MS pos	0.91	1.27	1.31		0.301772	0.0223113	0.00398513
	N-acetylmethionine	LC/MS neg	1.12	1.45	1.71		0.217391	< 0.001	< 0.001
	2-hydroxybutyrate	GC/MS	3.26	1.34	0.89		< 0.001	0.229942	0.60064
	dimethylarginine	LC/MS pos	1.23	1.63	1.54		0.0546196	0.0014779	0.00190013
	arginine	LC/MS pos	0.87	1.05	1.01		0.00618241	0.234309	0.891796
	ornithine	GC/MS	1.77	0.96	0.79		0.0240579	0.601985	0.297724
	urea	GC/MS	1.69	1.11	1.28		< 0.001	0.868197	0.159455
	proline	LC/MS pos	1.04	1.38	1.37		0.592816	0.0220683	< 0.001
	5-aminovalerate	LC/MS pos	0.99	1.64	2.26		0.746325	0.0746883	0.0308847
	citrulline	LC/MS pos	1.64	1.91	2.1		0.0331464	0.00167219	< 0.001
	N-acetylornithine	LC/MS pos	1.29	0.67	1.23		0.104634	0.0481665	0.493423
	trans-4-hydroxyproline	GC/MS	1.88	1.66	1.6		< 0.001	0.0023861	< 0.001
	argininosuccinate	LC/MS pos	0.86	0.95	0.95		0.00637393	0.717304	0.444009
	stachydrine	LC/MS pos	1.73	1.37	1.79		0.0267075	0.00728842	< 0.001
	homostachydrine	LC/MS pos	1.61	1.24	1.5		0.00662204	0.0878388	< 0.001
	creatine	LC/MS pos	0.89	0.98	0.95		0.0651285	0.72808	0.120617
	creatinine	LC/MS pos	0.85	0.9	0.98		0.0544793	0.198803	0.852173
	2-aminobutyrate	GC/MS	2.98	1.6	1.1		< 0.001	0.00187749	0.343182
	5-methylthioadenosine (MTA)	LC/MS pos	0.92	0.95	0.87		0.373105	0.527252	0.101123
	putrescine	GC/MS	2.39	2.21	1.31		< 0.001	< 0.001	0.138901
	spermidine	LC/MS pos	0.94	1.04	0.96		0.436782	0.776441	0.628019
	4-guanidinobutanoate	LC/MS pos	1.23	0.99	1.12		0.0311468	0.907443	0.113118
	5-oxoproline	LC/MS neg	0.87	0.93	1.13		0.0372263	0.231298	0.0981386
	glutathione, oxidized	LC/MS pos	0.85	3.79	1.68		0.770462	0.00272732	0.198223
	cysteine-glutathione disulfide	LC/MS pos	0.92	2.23	1.58		0.984752	0.00355007	0.0568201
Peptide	glycylleucine	LC/MS pos	0.92	1.13	0.94		0.426871	0.0116025	0.500665
	leucylproline	LC/MS neg	1.14	0.91	0.87		0.335898	0.423521	0.608222
	carnosine	LC/MS neg	0.98	0.74	0.61		0.771796	0.155706	0.0159799
	homocarnosine	LC/MS neg	0.75	0.92	0.89		0.00600423	0.134335	0.0362271
	anserine	LC/MS neg	0.93	0.99	0.72		0.743533	0.866908	0.256107
	gamma-glutamylvaline	LC/MS pos	1.34	1.21	0.95		0.145831	0.206252	0.801527
	gamma-glutamylleucine	LC/MS pos	1.05	1.59	1.57		0.55639	0.00401614	< 0.001
	gamma-glutamylglycine	GC/MS	1.58	0.78	0.64		0.089566	0.55959	0.288789
	gamma-glutamylmethionine	LC/MS pos	0.99	1	1		0.733766	0.954428	0.803862
	gamma-glutamylglutamate	LC/MS pos	0.77	1.02	0.9		0.00271267	0.687864	0.276543
	gamma-glutamylglutamine	LC/MS pos	1.16	1.29	1.24		0.0945789	0.0698056	0.0415159
	gamma-glutamylphenylalanine	LC/MS pos	0.89	1.25	1.33		0.226879	0.0599027	0.0485031
	gamma-glutamyltyrosine	LC/MS pos	0.67	1.49	1.59		0.00599463	0.00177067	< 0.001
	gamma-glutamylthreonine	LC/MS pos	1.09	1.08	1		0.120674	0.272136	0.93189
	gamma-glutamylalanine	LC/MS pos	1.8	1.41	1.56		0.0315495	0.363224	0.0621497
	ADTGTTSEFXEAGGDXR	LC/MS neg	2.16	1.14	NA		0.0013681	0.355918	-
Carbohydrate	erythronate	GC/MS	0.88	1.05	1.07		0.135367	0.577251	0.460101
	N-acetylneuraminate	LC/MS pos	0.83	1.67	1.02		0.0964448	< 0.001	0.746414
	fructose	GC/MS	1.21	1.67	1.21		0.0421881	0.00591565	0.0383836
	galactose	GC/MS	0.76	2.67	2.86		0.160507	< 0.001	< 0.001
	maltose	GC/MS	4.48	1.34	1.78		< 0.001	0.247956	0.00171547
	mannitol	GC/MS	1.05	1.5	1.88		0.944977	0.00740678	0.142082
	mannose	GC/MS	1.28	2.28	2.94		0.0154352	< 0.001	< 0.001
	mannose-6-phosphate	GC/MS	1.22	1.96	2.67		0.176785	< 0.001	< 0.001
	sorbitol	GC/MS	1.22	1.94	1.21		0.157333	< 0.001	0.184012
	1,5-anhydroglucitol	GC/MS	1.24	1.31	0.89		0.00280599	0.00352741	0.311824
	glycerate	GC/MS	1.8	1.35	1.78		0.0602738	0.413472	0.00559829
	glucose-6-phosphate (G6P)	GC/MS	1.53	2.03	2.61		0.0776411	0.0019739	< 0.001
	glucose	GC/MS	1.64	2.33	2.78		0.00827191	< 0.001	< 0.001
	fructose-6-phosphate	GC/MS	1.16	1.85	2.66		0.286281	< 0.001	< 0.001
	fructose 1-phosphate	GC/MS	1.1	1.28	1.53		0.30107	0.0764362	< 0.001
	fructose 1,6-diphosphate	LC/MS neg	0.94	1.26	0.93		0.471694	0.0898368	0.459463
	3-phosphoglycerate	GC/MS	0.97	1.04	0.94		0.626044	0.578829	0.773219
	dihydroxyacetone phosphate	GC/MS	1.1	1.18	1.01		0.850429	0.323618	0.966237
	1,3-dihydroxyacetone	GC/MS	1.05	0.92	1.79		0.953379	0.511671	0.0043167
	lactate	GC/MS	1.05	0.97	0.87		0.549146	0.576406	0.0276386
	arabitol	GC/MS	0.64	0.96	0.92		0.00662921	0.513015	0.440287
	ribitol	GC/MS	1.33	1.1	1.05		0.269712	0.39843	0.575175
	sedoheptulose-7-phosphate	GC/MS	0.94	1.47	2.68		0.471135	0.114859	0.0163222
	ribose	GC/MS	1.01	1.2	1.67		0.866137	0.354518	< 0.001
	ribulose	GC/MS	0.92	1.26	1.74		0.419318	0.086791	< 0.001
	ribulose/xylulose 5-phosphate	GC/MS	1.08	1.3	1.36		0.864062	0.00369108	0.00273233
	xylitol	GC/MS	1.22	1.49	2.21		0.703846	0.251787	0.00547823
	arabinose	GC/MS	0.73	0.93	0.9		0.0201323	0.480018	0.463497
	xylulose	GC/MS	1.14	1.46	1.91		0.382955	0.0295547	< 0.001
Energy	citrate	GC/MS	1.65	1.44	1.26		0.00116992	0.00150506	0.0152022
	succinylcarnitine	LC/MS pos	1.16	1.1	1.19		0.0951593	0.440952	0.045015
	fumarate	GC/MS	0.86	0.88	0.87		0.0591632	0.121423	0.163906
	malate	GC/MS	1.17	1.06	1.03		0.00295892	0.175247	0.635778
	acetylphosphate	GC/MS	0.93	1.02	0.93		0.439941	0.787125	0.516027
	phosphate	GC/MS	0.88	0.95	0.89		0.00111335	0.286812	< 0.001
	pyrophosphate (PPi)	GC/MS	0.77	1.15	0.88		0.453151	0.429953	0.511531
Lipid	linolenate (18:3n3 or 6)]	LC/MS neg	1.45	1.87	1.21		0.0058541	0.242441	0.11945
	dihomo-linolenate (20:3n3 or n6)	LC/MS neg	0.91	1.6	1.74		0.370385	0.00127985	< 0.001
	eicosapentaenoate (EPA; 20:5n3)	LC/MS neg	1.41	2.25	2.47		0.0116278	< 0.001	< 0.001
	docosapentaenoate (n3 DPA; 22:5n3)	LC/MS neg	1.94	3.02	2.87		< 0.001	< 0.001	< 0.001
	docosapentaenoate (n6 DPA; 22:5n6)	LC/MS neg	1.61	2.84	4.95		0.00209786	0.00109483	< 0.001
	docosahexaenoate (DHA; 22:6n3)	LC/MS neg	1.89	2	2.19		0.00574451	< 0.001	< 0.001
	caprylate (8:0)	LC/MS neg	0.93	0.89	0.91		0.53032	0.288298	0.636268
	pelargonate (9:0)	LC/MS neg	0.93	0.86	0.88		0.135414	0.0205026	0.0318617
	caprate (10:0)	LC/MS neg	0.88	0.89	0.9		0.0207658	0.0953333	0.0871566
	laurate (12:0)	LC/MS neg	0.88	0.9	0.94		0.00120744	0.15661	0.326616
	myristate (14:0)	LC/MS neg	0.96	1.04	1.1		0.350121	0.559147	0.136255
	myristoleate (14:1n5)	LC/MS neg	1.02	1.23	1		0.678815	0.0691706	0.856556
	palmitate (16:0)	LC/MS neg	0.98	1.13	1.21		0.665283	0.0610189	0.00635689
	palmitoleate (16:1n7)	LC/MS neg	1.01	1.45	1.69		0.844679	0.0117278	< 0.001
	margarate (17:0)	LC/MS neg	1.13	1.96	2.37		0.317479	< 0.001	< 0.001
	10-heptadecenoate (17:1n7)	LC/MS neg	1.18	1.49	2.1		0.0385989	0.00195462	< 0.001
	stearate (18:0)	LC/MS neg	0.95	1.06	1.09		0.543174	0.363081	0.24901
	oleate (18:1n9)	GC/MS	1.03	1.12	1.04		0.932829	0.344857	0.559726
	cis-vaccenate (18:1n7)	GC/MS	1.08	0.92	1.06		0.679185	0.571465	0.553164
	linoleate (18:2n6)	LC/MS neg	1.15	1.54	1.16		0.0502831	0.24574	0.0926119
	stearidonate (18:4n3)	LC/MS neg	1.6	1.27	1.11		0.00553049	0.302518	0.625505
	nonadecanoate (19:0)	LC/MS neg	0.97	2.96	3.21		0.89033	< 0.001	< 0.001
	10-nonadecenoate (19:1n9)	LC/MS neg	1	2.77	2.65		0.861611	< 0.001	< 0.001
	arachidate (20:0)	GC/MS	1.04	1.23	1.28		0.827189	0.189928	0.0197092
	eicosenoate (20:1n9 or 11)	LC/MS neg	1.12	1.52	1.4		0.260656	0.00548904	0.00117745
	dihomo-linoleate (20:2n6)	LC/MS neg	1.29	1.88	1.99		0.0257643	0.00203426	< 0.001
	arachidonate (20:4n6)	LC/MS neg	0.79	1.03	1.12		0.013828	0.619802	0.0946496
	behenate (22:0)	GC/MS	0.9	1.25	1.21		0.284519	0.0655221	0.10855
	erucate (22:1n9)	GC/MS	0.91	1.24	1.03		0.434649	0.175844	0.895865
	docosadienoate (22:2n6)	LC/MS neg	1.28	2.31	2.14		0.0358624	< 0.001	< 0.001
	docosatrienoate (22:3n3)	LC/MS neg	1.79	3.34	2.79		0.00242513	< 0.001	< 0.001
	adrenate (22:4n6)	LC/MS neg	1.25	2.01	1.94		0.0305593	< 0.001	< 0.001
	tricosanoate (23:0)	GC/MS	2.3	1.55	1.75		0.0228816	0.177263	0.122064
	lignocerate (24:0)	GC/MS	0.82	1.16	1.37		0.0780742	0.220848	0.0186634
	13-HODE + 9-HODE	LC/MS neg	0.92	1.54	1.04		0.463342	0.171577	0.638245
	2-hydroxyglutarate	GC/MS	1.31	1.3	0.86		0.181424	0.0201459	0.129017
	13-methylmyristic acid	LC/MS neg	0.96	0.97	1.05		0.416935	0.440107	0.488732
	prostaglandin E2	LC/MS neg	1.32	1.08	NA		0.0441784	0.176106	-
	15-HETE	LC/MS neg	1.57	0.99	0.91		0.142068	0.850104	0.782305
	oleic ethanolamide	LC/MS neg	7.86	1.15	1.06		0.00148619	0.318416	0.514338
	palmitoyl ethanolamide	LC/MS neg	7.09	1.06	1.04		< 0.001	0.686707	0.695383
	propionylcarnitine	LC/MS pos	1	1.68	1.16		0.873988	0.00780781	0.845838
	deoxycarnitine	LC/MS pos	1.24	1.7	1.12		0.0554381	< 0.001	0.220019
	carnitine	LC/MS pos	1.3	1.55	1.25		< 0.001	< 0.001	< 0.001
	3-dehydrocarnitine	LC/MS pos	0.99	1.42	1.22		0.84942	0.0347451	0.37458
	acetylcarnitine	LC/MS pos	2.04	2.81	1.38		< 0.001	< 0.001	0.00230281
	laurylcarnitine	LC/MS pos	2.22	3.45	1.04		0.156206	0.00901278	0.628477
	myristoylcarnitine	LC/MS pos	1.32	3.56	1.22		0.652894	0.00302214	0.310154
	palmitoylcarnitine	LC/MS pos	1.28	2.76	1.45		0.55535	0.00276127	0.110525
	stearoylcarnitine	LC/MS pos	1.35	2.27	1.1		0.642	0.0104901	0.518317
	oleoylcarnitine	LC/MS pos	1.48	2.58	1.12		0.286947	0.0080153	0.492437
	1-octadecanol	GC/MS	1.02	0.95	1.1		0.925157	0.157948	0.0489199
	choline phosphate	LC/MS pos	0.65	1.03	1.02		0.00156394	0.433773	0.674419
	ethanolamine	GC/MS	0.97	1.71	1.17		0.598052	0.0200615	0.225396
	phosphoethanolamine	GC/MS	0.79	1.79	1.38		0.0525831	< 0.001	< 0.001
	diethanolamine	GC/MS	0.28	0.27	0.12		0.923251	0.555797	0.888685
	glycerol	GC/MS	0.92	1.02	1		0.021665	0.493471	0.932678
	glycerol 3-phosphate (G3P)	GC/MS	0.94	1.06	1.03		0.378717	0.720901	0.624693
	glycerophosphorylcholine (GPC)	LC/MS pos	0.92	1.71	1.79		0.391402	< 0.001	< 0.001
	myo-inositol	GC/MS	0.83	1.21	1.27		0.00652241	< 0.001	< 0.001
	chiro-inositol	GC/MS	0.95	1.5	1.05		0.655097	0.0024115	0.66209
	inositol 1-phosphate (I1P)	GC/MS	0.84	1.16	1.16		0.106943	0.143583	0.00809834
	scyllo-inositol	GC/MS	0.84	1.34	1.41		0.0276746	0.01729	0.00144704
	1,2-propanediol	GC/MS	0.39	1.69	0.93		0.0248019	0.299401	0.629869
	1-palmitoyl-GPE	LC/MS neg	1.63	1.31	1.54		0.0126239	0.222212	0.00521614
	2-palmitoyl-GPE	LC/MS pos	1.06	0.91	0.88		0.829669	0.842156	0.531173
	2-palmitoleoyl-GPE	LC/MS pos	1.27	1.55	1.1		0.947441	0.269781	0.802242
	1-stearoyl-GPE	LC/MS pos	2.39	1.2	1.09		0.0043601	0.350885	0.353568
	1-oleoyl-GPE	LC/MS neg	1.34	1.67	2.78		0.0482318	0.00115728	< 0.001
	2-oleoyl-GPE	LC/MS neg	0.89	1.12	1.51		0.155345	0.264939	< 0.001
	2-linoleoyl-GPE	LC/MS pos	1.13	1.16	0.78		0.789506	0.51158	0.118264
	1-arachidonoyl-GPE	LC/MS neg	1.37	1.34	2.6		0.0760118	0.03021	< 0.001
	2-arachidonoyl-GPE	LC/MS pos	0.93	1.24	0.88		0.529649	0.39005	0.328933
	2-docosapentaenoyl-GPE	LC/MS pos	1.03	1.23	0.67		0.592519	0.664442	0.0897461
	2-docosahexaenoyl-GPE	LC/MS pos	0.93	1.33	0.84		0.581736	0.266319	0.22827
	1-stearoyl-GPG	LC/MS neg	1.03	1.12	1.21		0.823572	0.524173	0.211954
	2-myristoyl-GPC	LC/MS pos	1.56	1.35	1.02		0.431353	0.16531	0.607683
	1-palmitoyl-GPC	LC/MS pos	1.35	1.56	1.46		0.353285	0.0437199	0.0465447
	2-palmitoyl-GPC	LC/MS pos	1.33	1.15	0.84		0.503968	0.463268	0.682834
	2-palmitoleoyl-GPC	LC/MS pos	1.59	1.92	1.56		0.838456	0.0530747	0.539532
	1-heptadecanoyl-GPC	LC/MS pos	1.96	4.36	5.05		0.0290836	< 0.001	< 0.001
	1-stearoyl-GPC	LC/MS pos	1.85	1.64	1.44		0.0541364	0.055556	0.073163
	2-stearoyl-GPC	LC/MS pos	1.8	1.64	1.56		0.157231	0.0630246	0.0359084
	1-oleoyl-GPC	LC/MS pos	1.4	1.45	1.3		0.503342	0.099564	0.340713
	2-oleoyl-GPC	LC/MS pos	0.97	1.05	0.97		0.685378	0.683199	0.896185
	1-linoleoyl-GPC	LC/MS pos	1.5	1.26	1.27		0.271891	0.0661392	0.969087
	2-linoleoyl-GPC	LC/MS pos	1.5	1.33	1.14		0.812643	0.409604	0.559426
	1-arachidoyl-GPC	LC/MS pos	0.87	1.44	0.91		0.579875	0.853768	0.807206
	2-arachidoyl-GPC	LC/MS pos	1.44	1.11	0.83		0.420803	0.607009	0.917511
	2-arachidonoyl-GPC	LC/MS pos	1.25	1.82	1.18		0.769034	0.087465	0.845306
	1-docosahexaenoyl-GPC	LC/MS pos	2.82	1.58	1.13		0.100841	0.116864	0.882861
	2-docosahexaenoyl-GPC	LC/MS pos	1.54	1.68	0.85		0.849953	0.143554	0.250065
	1-palmitoyl-GPI	LC/MS neg	1	1.37	1.57		0.945807	0.00173864	< 0.001
	1-stearoyl-GPI	LC/MS neg	1.12	1.19	1.28		0.388309	0.0481973	< 0.001
	1-oleoyl-GPI	LC/MS neg	0.91	0.95	0.99		0.349132	0.804213	0.907841
	1-arachidonoyl-GPI	LC/MS neg	1.04	1.84	1.66		0.679715	0.00659283	0.015187
	1-oleoyl-GPS	LC/MS neg	2.24	2.24	2.76		< 0.001	< 0.001	< 0.001
	2-oleoyl-GPS	LC/MS neg	1.2	1.72	2.11		0.246178	0.0193916	< 0.001
	1-palmitoylglycerol	GC/MS	0.98	1.06	1.2		0.914479	0.625301	0.0817543
	2-palmitoylglycerol	GC/MS	1.03	1.25	1.29		0.807966	0.415124	0.202879
	1-oleoylglycerol	GC/MS	1.12	1.66	1.34		0.313338	0.152358	0.119485
	2-oleoylglycerol	GC/MS	1.01	1.45	1.57		0.907799	0.33999	0.0874948
	eicosenoylglycerol	LC/MS pos	0.87	2.17	0.8		0.85218	0.137881	0.619475
	1,2-dipalmitoylglycerol	GC/MS	0.91	0.96	0.87		0.542991	0.950738	0.448703
	1,3-dipalmitoylglycerol	GC/MS	0.91	1.01	0.71		0.731189	0.986018	0.242617
	sphinganine	LC/MS pos	1.26	1.98	1.7		0.719483	0.023177	0.0489498
	sphingosine	LC/MS pos	1.29	4.47	3.81		0.310528	< 0.001	< 0.001
	3-hydroxy-3-methylglutarate	GC/MS	1.53	1.02	0.7		< 0.001	0.875064	< 0.001
	lathosterol	GC/MS	0.92	0.74	0.73		0.291195	0.0109614	0.00414827
	cholesterol	GC/MS	0.91	0.9	0.95		0.172026	0.270699	0.468834
	7-alpha-hydroxycholesterol	GC/MS	0.72	0.7	1.06		0.170878	0.0849423	0.511378
	7-beta-hydroxycholesterol	GC/MS	0.78	0.87	0.95		0.0088306	0.345908	0.591876
	24(S)-hydroxycholesterol	GC/MS	0.93	0.77	0.94		0.439161	0.058634	0.427038
	corticosterone	LC/MS pos	1.23	1.25	1.02		0.632163	0.459554	0.836039
Nucleotide	xanthine	GC/MS	1.53	0.26	0.27		0.463838	0.290914	0.0967223
	xanthosine	LC/MS pos	1.94	1.81	1.86		0.00484263	< 0.001	< 0.001
	hypoxanthine	LC/MS neg	0.75	1.03	1.05		0.00558071	0.335311	0.232673
	inosine	LC/MS neg	0.85	0.88	0.91		0.178861	0.0580189	0.0188621
	2'-deoxyinosine	LC/MS neg	1.02	1.85	NA		0.350617	< 0.001	-
	adenine	GC/MS	1.04	0.69	0.75		0.969138	0.0248213	0.11036
	adenosine	LC/MS pos	0.74	0.57	0.58		0.10672	0.0176769	0.00367824
	N1-methyladenosine	LC/MS pos	1.31	1.08	1.07		0.187741	0.374355	0.373291
	adenosine 2'-monophosphate	LC/MS pos	0.98	1.46	1.29		0.696894	< 0.001	0.00799025
	adenosine 3'-monophosphate	LC/MS neg	1.12	1.11	0.99		0.52859	0.288432	0.743448
	adenosine 5'-monophosphate	LC/MS pos	0.9	0.91	0.87		0.146192	0.0705896	0.142815
	guanosine	LC/MS neg	0.65	0.56	0.43		0.0594157	< 0.001	< 0.001
	urate	GC/MS	3.07	1.32	1.31		0.013779	0.648694	0.660165
	allantoin	GC/MS	1.93	0.87	0.75		0.00375886	0.404565	0.0621436
	cytidine	LC/MS pos	0.99	1.19	1.34		0.92027	0.0888447	0.00246479
	5-methylcytidine	LC/MS pos	0.92	1.08	0.89		0.536925	0.46482	0.232701
	cytidine 5'-monophosphate	LC/MS pos	0.95	1.13	1.04		0.533742	0.0643073	0.498851
	cytidine-3'-monophosphate	LC/MS pos	1.34	1.18	0.93		0.0553513	0.252999	0.561717
	thymine	GC/MS	1.21	1.78	1.5		0.329088	0.107791	0.0583832
	uracil	GC/MS	0.9	1.34	1.34		0.13682	0.0140047	< 0.001
	uridine	LC/MS neg	0.76	0.93	0.94		0.0572094	0.432511	0.36187
	pseudouridine	LC/MS neg	1.26	1.24	1.24		0.0424782	0.0277395	0.0048087
	methylphosphate	GC/MS	0.85	0.91	1		0.0994572	0.364964	0.970773
Cofactors and vitamins	ascorbate (Vitamin C)	GC/MS	0.61	1.42	1.11		0.00308314	0.0136525	0.19083
	dehydroascorbate	GC/MS	0.93	1.73	1.3		0.549714	0.00971608	0.290814
	threonate	GC/MS	1.62	0.9	1.34		< 0.001	0.390834	0.0133299
	dihydrobiopterin	LC/MS pos	0.67	2.39	3.01		0.0212029	< 0.001	< 0.001
	heme*	LC/MS pos	7.14	1.45	1.14		< 0.001	0.287271	0.191197
	biliverdin	LC/MS pos	1.39	1.19	0.9		0.223006	0.331677	0.802715
	nicotinamide	LC/MS pos	0.88	0.98	1.03		0.316988	0.798639	0.72394
	nicotinamide adenine dinucleotide	LC/MS pos	0.78	0.97	0.99		0.00108766	0.526472	0.839231
	pantothenate	LC/MS pos	1.21	1.08	1.36		0.178225	0.454087	< 0.001
	phosphopantetheine	LC/MS neg	0.75	0.98	1.03		0.0604282	0.750402	0.855351
	coenzyme A	LC/MS neg	0.63	0.98	0.64		0.0131927	0.907792	0.0210212
	3'-dephosphocoenzyme A	LC/MS neg	0.79	0.69	0.68		0.330817	0.136386	0.0367341
	pyridoxal	LC/MS pos	0.97	1.05	1.4		0.681801	0.67646	0.00195907
	flavin adenine dinucleotide	LC/MS neg	0.81	1.05	1.13		0.0133258	0.350101	0.0124525
	riboflavin	LC/MS pos	1.02	1.24	1.38		0.836024	0.122931	0.0102737
	alpha-tocopherol	GC/MS	1.02	1.3	1.29		0.718618	0.0189859	0.0286706
	pyridoxate	LC/MS neg	1.04	1.03	1.29		0.350617	0.355918	0.0798604
Xenobiotics	hippurate	LC/MS neg	1.08	1.1	1.23		0.284226	0.749321	0.146525
	catechol sulfate	LC/MS neg	1.1	1.01	NA		0.301471	0.355918	-
	glycerol 2-phosphate	GC/MS	0.94	1.2	1.25		0.972861	0.356679	0.0919648
	2-pyrrolidinone	GC/MS	0.49	0.69	0.6		< 0.001	0.191369	0.0342822
	oxamate	GC/MS	1.28	0.96	1.29		0.325198	0.76222	0.101695
	pentobarbital	LC/MS neg	0.77	1.32	1.18		0.0731001	0.0201505	0.0767786
	ergothioneine	LC/MS pos	1.07	1.42	1.25		0.336498	< 0.001	0.00574704
	erythritol	GC/MS	1.01	1.06	0.84		0.987077	0.517992	0.0152197
The values in bold font are statistically significant (p <0.05). The relative mean values for each group are included.
